# Supplementary material for: Perinatal and Demographic Risk Factors Associated with Autism Spectrum Disorder: A National Survey of Potential Predictors and Severity
Source: Healthcare (Basel). 2024 Oct 16;12(20):2057. doi: 10.3390/healthcare12202057 (PMC11507011; doi:10.3390/healthcare12202057)
Supplement: Supplementary file 1 [file healthcare-12-02057-s001.zip]

Archive with 2 entries (2 files):
- healthcare-3189831-supplementary file S1.pdf
- healthcare-3189831-supplementary.pdf
